# Supplementary material for: Improved Prediction of Eurasian Beaver Gnawing Preferences in Riparian Habitats: A Machine Learning Approach
Source: Ecol Evol. 2025 Dec 17;15(12):e72649. doi: 10.1002/ece3.72649 (PMC12711435; doi:10.1002/ece3.72649)
Supplement: Supplementary file 1 — Data S1: ece372649‐sup‐0001‐DataS1.xlsx. [file ECE3-15-e72649-s002.xlsx]

## Sheet: dataset
riverID	treesp	type	alive	treedia	distan	damage	clasdam
Ombrone	Populus alba	LT	yes	3	1.4	yes	3
Ombrone	Populus alba	LT	yes	5	5.7	yes	2B
Ombrone	Populus alba	LT	yes	5	1.8	no	NA
Ombrone	Populus alba	LT	yes	8	2.7	no	NA
Ombrone	Populus alba	LT	yes	6	6.6	no	NA
Ombrone	Populus alba	LT	yes	8	9.6	no	NA
Ombrone	Populus alba	LT	yes	16	9	no	NA
Ombrone	Populus alba	LT	yes	27	8.7	no	NA
Ombrone	Populus alba	LT	yes	92	12.4	no	NA
Ombrone	Populus alba	LT	yes	8	13.8	no	NA
Ombrone	Populus alba	LT	yes	35	14.9	no	NA
Ombrone	Populus alba	LT	yes	12	12.5	no	NA
Ombrone	Salix alba	LT	yes	28	0	yes	3
Ombrone	Populus alba	STN	no	6	1	yes	2B
Ombrone	Populus alba	STN	no	3	1.8	yes	2B
Ombrone	Populus alba	STN	no	5	1.5	yes	1
Ombrone	Populus alba	STN	no	3	1.4	yes	1
Ombrone	Populus alba	STN	no	5	1.6	yes	1
Ombrone	Populus alba	STN	no	3	1.3	yes	1
Ombrone	Populus alba	STN	no	6	1.75	yes	1
Ombrone	Populus alba	STN	no	6	1.8	yes	1
Ombrone	Populus alba	STN	no	4	0.95	yes	1
Ombrone	Populus alba	STN	yes	4	2.15	yes	2B
Ombrone	Populus alba	STN	yes	3	1.6	yes	2B
Ombrone	Populus alba	STN	yes	4	3	yes	2B
Ombrone	Populus alba	STN	no	11	2.9	yes	2B
Ombrone	Salix alba	STN	no	16	0	yes	2A
Ombrone	Populus nigra	DT	no	22	7.2	no	NA
Ombrone	Populus nigra	DT	no	15	9.4	no	NA
Ombrone	Cornus sanguinea	LT	yes	7	8.8	no	NA
Ombrone	Populus alba	LT	yes	34	11.7	no	NA
Ombrone	Populus nigra	LT	yes	32	12	no	NA
Ombrone	Populus nigra	LT	yes	38	12	no	NA
Ombrone	Populus nigra	LT	yes	20	12.45	no	NA
Ombrone	Populus nigra	LT	yes	37	11.8	no	NA
Ombrone	Populus nigra	LT	yes	16	15.7	no	NA
Ombrone	Populus nigra	LT	yes	47	14.5	no	NA
Ombrone	Populus nigra	LT	yes	79	16.5	no	NA
Ombrone	Populus nigra	LT	yes	70	13.65	no	NA
Ombrone	Salix alba	LT	yes	11	1.2	no	NA
Ombrone	Populus alba	SNAG	no	22	10.8	no	NA
Ombrone	Populus nigra	SNAG	no	20	7	no	NA
Ombrone	Populus nigra	SNAG	no	11	8.6	no	NA
Ombrone	Populus nigra	STN	no	7	2.4	yes	1
Ombrone	Populus nigra	STN	yes	7	2.2	yes	2B
Ombrone	Populus nigra	STN	no	14	2.3	yes	2A
Ombrone	Salix alba	STN	yes	18	1.1	yes	2B
Ombrone	Salix alba	STN	no	16	0	yes	2A
Ombrone	Salix alba	STN	no	6	0.8	yes	1
Ombrone	Salix alba	STN	no	3	1.1	yes	1
Ombrone	Salix alba	STN	no	4	1	yes	1
Ombrone	Salix alba	STN	yes	16	1.3	yes	2B
Ombrone	Salix alba	STN	no	15	2.1	yes	1
Ombrone	Salix alba	STN	no	8	2.2	yes	1
Ombrone	Salix alba	STN	yes	3	6.5	yes	2B
Ombrone	Salix alba	STN	yes	3	7	yes	1
Ombrone	Salix alba	LT	yes	4	2.5	no	NA
Ombrone	Populus nigra	STN	no	4	7.3	yes	1
Ombrone	Salix alba	STN	yes	4	12.8	yes	1
Ombrone	Salix alba	LT	yes	5	3	no	NA
Ombrone	Populus nigra	LT	yes	5	6.5	no	NA
Ombrone	Populus nigra	LT	yes	6	7	no	NA
Ombrone	Salix alba	LT	yes	7	14	no	NA
Ombrone	Salix alba	STN	no	7	13	yes	2A
Ombrone	Salix alba	STN	no	7	14	yes	2A
Ombrone	Salix alba	LT	yes	8	13.8	no	NA
Ombrone	Salix alba	LT	yes	8	14	no	NA
Ombrone	Salix alba	STN	yes	8	13.9	yes	1
Ombrone	Populus nigra	LT	yes	10	7.4	no	NA
Ombrone	Populus nigra	LT	yes	11	7	no	NA
Ombrone	Salix alba	LT	yes	12	13	no	NA
Ombrone	Salix alba	LT	yes	13	13	no	NA
Ombrone	Salix alba	LT	yes	13	12.9	yes	3
Ombrone	Salix alba	STN	no	14	17.1	yes	1
Ombrone	Populus alba	LT	yes	17	19.2	no	NA
Ombrone	Populus alba	DT	no	18	20	no	NA
Ombrone	Salix alba	LT	yes	25	12	yes	4
Ombrone	Salix alba	LT	yes	27	12	yes	4
Tevere	Salix eleagnos	DT	no	14	15.5	no	NA
Tevere	Salix eleagnos	DT	no	8	10.2	no	NA
Tevere	Salix purpurea	DT	no	8	8.3	no	NA
Tevere	Alnus glutinosa	LT	yes	27	1.9	no	NA
Tevere	Alnus glutinosa	LT	yes	26	1.1	no	NA
Tevere	Alnus glutinosa	LT	yes	16	0.9	no	NA
Tevere	Alnus glutinosa	LT	yes	28	2.5	no	NA
Tevere	Alnus glutinosa	LT	yes	30	18.4	no	NA
Tevere	Robinia pseudoacacia	LT	yes	10	2.4	no	NA
Tevere	Salix eleagnos	LT	yes	11	15.6	no	NA
Tevere	Salix eleagnos	LT	yes	11	10.3	no	NA
Tevere	Alnus glutinosa	STA	no	6	0	no	NA
Tevere	Corylus avellana	STA	no	4	13.6	no	NA
Tevere	Corylus avellana	STA	no	3	13.5	no	NA
Tevere	Populus nigra	STA	no	5	0	no	NA
Tevere	Salix eleagnos	STA	no	4	0.2	no	NA
Tevere	Salix eleagnos	STA	no	11	0	no	NA
Tevere	Salix purpurea	STA	no	6	0	no	NA
Tevere	Salix purpurea	STM	yes	8	0	yes	2B
Tevere	Alnus glutinosa	STN	no	5	0	yes	1
Tevere	Cornus sanguinea	STN	yes	4	0	yes	2B
Tevere	Populus nigra	STN	no	32	1.65	yes	2A
Tevere	Cornus sanguinea	DT	no	8	4.8	no	NA
Tevere	Cornus sanguinea	DT	no	7	5.2	no	NA
Tevere	Cornus sanguinea	DT	no	8	5.4	no	NA
Tevere	Cornus sanguinea	DT	no	7	5.6	no	NA
Tevere	Cornus sanguinea	DT	no	6	5.7	no	NA
Tevere	Populus nigra	DT	no	28	4	no	NA
Tevere	Salix eleagnos	DT	no	11	13.5	no	NA
Tevere	Salix eleagnos	DT	no	6	14.4	no	NA
Tevere	Alnus cordata	LT	yes	18	0.5	no	NA
Tevere	Alnus glutinosa	LT	yes	18	0	no	NA
Tevere	Alnus glutinosa	LT	yes	31	11.7	no	NA
Tevere	Alnus glutinosa	LT	yes	23	12	no	NA
Tevere	Alnus glutinosa	LT	yes	16	16.1	no	NA
Tevere	Alnus glutinosa	LT	yes	15	17.2	no	NA
Tevere	Alnus glutinosa	LT	yes	16	18.5	no	NA
Tevere	Alnus glutinosa	LT	yes	13	19.1	no	NA
Tevere	Populus nigra	LT	yes	14	11.1	no	NA
Tevere	Robinia pseudoacacia	LT	yes	17	4.1	no	NA
Tevere	Salix eleagnos	LT	yes	7	0	no	NA
Tevere	Salix eleagnos	LT	yes	7	0.5	yes	3
Tevere	Salix eleagnos	LT	yes	7	0.2	no	NA
Tevere	Salix eleagnos	LT	yes	7	0	no	NA
Tevere	Salix eleagnos	LT	yes	12	0	no	NA
Tevere	Salix eleagnos	LT	yes	8	0.2	no	NA
Tevere	Salix eleagnos	LT	yes	8	0	no	NA
Tevere	Salix eleagnos	LT	yes	10	0	no	NA
Tevere	Salix eleagnos	LT	yes	19	15	no	NA
Tevere	Salix eleagnos	LT	yes	8	14.5	no	NA
Tevere	Salix purpurea	LT	yes	7	0	no	NA
Tevere	Alnus cordata	STN	no	10	0	no	NA
Tevere	Populus nigra	STN	no	25	0	yes	2A
Tevere	Alnus glutinosa	DT	no	15	10	no	NA
Tevere	Alnus glutinosa	DT	no	6	9.8	no	NA
Tevere	Alnus glutinosa	LT	yes	24	0	no	NA
Tevere	Alnus glutinosa	LT	yes	17	2	no	NA
Tevere	Alnus glutinosa	LT	yes	12	2.9	no	NA
Tevere	Alnus glutinosa	LT	yes	14	2.8	no	NA
Tevere	Alnus glutinosa	LT	yes	22	2.2	no	NA
Tevere	Alnus glutinosa	LT	yes	14	1.5	no	NA
Tevere	Alnus glutinosa	LT	yes	11	1.1	no	NA
Tevere	Alnus glutinosa	LT	yes	17	1.8	no	NA
Tevere	Alnus glutinosa	LT	yes	26	1.4	no	NA
Tevere	Alnus glutinosa	LT	yes	24.9	0.8	no	NA
Tevere	Alnus glutinosa	LT	yes	19	0.3	no	NA
Tevere	Alnus glutinosa	LT	yes	39	6.5	no	NA
Tevere	Populus nigra	LT	yes	24	12.7	no	NA
Tevere	Populus nigra	LT	yes	14	13.3	no	NA
Tevere	Populus nigra	LT	yes	12	13.9	no	NA
Tevere	Populus nigra	LT	yes	10	11.9	no	NA
Tevere	Populus nigra	LT	yes	19	13.2	no	NA
Tevere	Populus nigra	LT	yes	10	11.5	no	NA
Tevere	Populus nigra	LT	yes	11	11.5	no	NA
Tevere	Populus nigra	LT	yes	21	15.9	no	NA
Tevere	Populus nigra	LT	yes	22	17.1	no	NA
Tevere	Salix purpurea	LT	yes	10.8	0	no	NA
Tevere	Salix purpurea	LT	yes	7	4.7	no	NA
Tevere	Salix purpurea	LT	yes	10	4.2	no	NA
Ombrone	Acer negundo	LT	yes	12	12.2	no	NA
Ombrone	Populus nigra	LT	yes	45	8	no	NA
Ombrone	Populus nigra	LT	yes	44	11.2	no	NA
Ombrone	Populus nigra	LT	yes	22	12.8	no	NA
Ombrone	Populus nigra	STN	yes	5	2.6	yes	2B
Ombrone	Populus nigra	STN	yes	5	3	yes	2B
Ombrone	Populus nigra	STN	yes	3.5	3.2	yes	2B
Ombrone	Populus nigra	STN	yes	7	3.2	yes	2B
Ombrone	Acer negundo	LT	yes	6	5.5	no	NA
Ombrone	Populus nigra	LT	yes	15	4.4	no	NA
Ombrone	Populus nigra	LT	yes	8	3.8	no	NA
Ombrone	Populus nigra	LT	yes	45	12.6	no	NA
Ombrone	Populus nigra	LT	yes	40	12.6	no	NA
Ombrone	Populus nigra	LT	yes	28	15.3	no	NA
Ombrone	Populus nigra	LT	yes	28	20	no	NA
Ombrone	Salix alba	LT	yes	24	3.4	no	NA
Ombrone	Populus nigra	STN	no	8	0.2	yes	2A
Ombrone	Populus nigra	STN	no	11.5	0.2	yes	1
Ombrone	Populus nigra	STN	no	4	0.2	yes	1
Ombrone	Populus nigra	STN	yes	10	0	yes	2B
Ombrone	Populus nigra	LT	yes	12	5.4	no	NA
Ombrone	Populus nigra	LT	yes	6	9	no	NA
Ombrone	Populus nigra	LT	yes	5	9.5	no	NA
Ombrone	Populus nigra	LT	yes	5	9.6	no	NA
Ombrone	Populus nigra	LT	yes	6	17	no	NA
Ombrone	Populus nigra	LT	yes	7	16.9	no	NA
Ombrone	Populus nigra	LT	yes	9	15.3	no	NA
Ombrone	Populus nigra	LT	yes	8	12.9	no	NA
Ombrone	Salix alba	LT	yes	9	2.2	no	NA
Ombrone	Salix alba	LT	yes	6	2	no	NA
Ombrone	Salix alba	LT	yes	7	4.7	no	NA
Ombrone	Salix alba	LT	yes	6	5.1	no	NA
Ombrone	Salix alba	LT	yes	6	6.7	no	NA
Ombrone	Salix alba	LT	yes	5	8.1	no	NA
Ombrone	Salix alba	LT	yes	9	15	no	NA
Ombrone	Salix alba	LT	yes	7	15	no	NA
Ombrone	Salix alba	LT	yes	7	16.2	no	NA
Ombrone	Salix alba	LT	yes	14.5	20	no	NA
Ombrone	Salix alba	LT	yes	29	20	no	NA
Ombrone	Salix alba	STN	no	4	1	no	NA
Ombrone	Salix alba	STN	yes	3	1.7	yes	2B
Ombrone	Salix alba	STN	no	3	2.6	yes	1
Ombrone	Salix alba	STN	no	2	3.9	yes	1
Tevere	Alnus glutinosa	LT	yes	10	0.2	no	NA
Tevere	Alnus glutinosa	LT	yes	16	2.7	no	NA
Tevere	Alnus glutinosa	LT	yes	21	3.4	no	NA
Tevere	Alnus glutinosa	LT	yes	19	3.4	no	NA
Tevere	Alnus glutinosa	LT	yes	12	3.4	no	NA
Tevere	Alnus glutinosa	LT	yes	9	4.6	no	NA
Tevere	Alnus glutinosa	LT	yes	15	9.5	no	NA
Tevere	Alnus glutinosa	LT	yes	26	10.5	no	NA
Tevere	Alnus glutinosa	LT	yes	33	10.9	no	NA
Tevere	Alnus glutinosa	LT	yes	16	15	no	NA
Tevere	Alnus glutinosa	LT	yes	16	16.6	no	NA
Tevere	Populus nigra	LT	yes	28	8.7	yes	4
Tevere	Populus nigra	LT	yes	9	9.7	no	NA
Tevere	Populus nigra	LT	yes	28	9.5	no	NA
Tevere	Robinia pseudoacacia	LT	yes	16	15	no	NA
Tevere	Robinia pseudoacacia	LT	yes	10	17	no	NA
Tevere	Robinia pseudoacacia	LT	yes	12	17.6	no	NA
Tevere	Robinia pseudoacacia	LT	yes	11	17.55	no	NA
Tevere	Robinia pseudoacacia	LT	yes	18	18.3	no	NA
Tevere	Salix alba	LT	yes	15	8.5	no	NA
Tevere	Salix alba	LT	yes	14	10.1	no	NA
Tevere	Salix purpurea	LT	yes	4	1	yes	4
Tevere	Alnus glutinosa	STA	no	11	10.9	no	NA
Tevere	Alnus glutinosa	STN	no	3	7.2	yes	1
Tevere	Alnus glutinosa	STN	no	4	8.5	yes	1
Tevere	Alnus glutinosa	STN	no	4	8.5	yes	1
Tevere	Alnus glutinosa	STN	no	4	8.5	yes	1
Tevere	Populus nigra	STN	no	7	8.7	yes	1
Tevere	Salix alba	STN	no	17	0.3	yes	2A
Tevere	Salix alba	STN	no	15	2.1	yes	2A
Tevere	Salix purpurea	STN	yes	5	0.9	yes	2B
Tevere	Alnus glutinosa	LT	yes	24	0.5	no	NA
Tevere	Alnus glutinosa	LT	yes	18	0	no	NA
Tevere	Alnus glutinosa	LT	yes	19	0	no	NA
Tevere	Alnus glutinosa	LT	yes	22	6.4	no	NA
Tevere	Alnus glutinosa	LT	yes	20	6.5	no	NA
Tevere	Populus nigra	LT	yes	9	7.4	no	NA
Tevere	Populus nigra	LT	yes	8	7.5	no	NA
Tevere	Populus nigra	LT	yes	13	8.5	no	NA
Tevere	Populus nigra	LT	yes	8	10.7	no	NA
Tevere	Populus nigra	LT	yes	6	11.5	no	NA
Tevere	Populus nigra	LT	yes	7	10.8	no	NA
Tevere	Populus nigra	LT	yes	13	11.1	no	NA
Tevere	Populus nigra	LT	yes	11	10.8	no	NA
Tevere	Populus nigra	LT	yes	9	14.8	no	NA
Tevere	Populus nigra	LT	yes	22	15.9	no	NA
Tevere	Populus nigra	LT	yes	8	15.8	no	NA
Tevere	Populus nigra	LT	yes	10	16	no	NA
Tevere	Populus nigra	LT	yes	18	17.4	no	NA
Tevere	Populus nigra	LT	yes	11	18	no	NA
Tevere	Populus nigra	LT	yes	16	18.3	no	NA
Tevere	Populus nigra	LT	yes	20	18.1	no	NA
Tevere	Populus nigra	LT	yes	29	18.7	no	NA
Tevere	Alnus glutinosa	STA	no	18	0	no	NA
Tevere	Alnus glutinosa	STA	no	10	0	no	NA
Tevere	Populus nigra	STN	yes	14	1.2	yes	2B
Tevere	Populus nigra	STN	no	27	2	yes	2A
Tevere	Populus nigra	STN	no	27	2	yes	2A
Tevere	Populus nigra	STN	yes	21	2.3	yes	2B
Tevere	Populus nigra	STN	no	26	2	yes	2A
Tevere	Robinia pseudoacacia	DT	no	12	16.8	no	NA
Tevere	Alnus glutinosa	LT	yes	9.5	0	no	NA
Tevere	Alnus glutinosa	LT	yes	17.5	1.8	no	NA
Tevere	Alnus glutinosa	LT	yes	11	1.8	no	NA
Tevere	Alnus glutinosa	LT	yes	15	1.8	no	NA
Tevere	Alnus glutinosa	LT	yes	18	3.7	no	NA
Tevere	Alnus glutinosa	LT	yes	19	3.6	no	NA
Tevere	Alnus glutinosa	LT	yes	13	3.5	no	NA
Tevere	Alnus glutinosa	LT	yes	13	3	no	NA
Tevere	Alnus glutinosa	LT	yes	10	4.9	no	NA
Tevere	Alnus glutinosa	LT	yes	25	11.4	no	NA
Tevere	Alnus glutinosa	LT	yes	19.5	10.7	no	NA
Tevere	Alnus glutinosa	LT	yes	16	6	no	NA
Tevere	Alnus glutinosa	LT	yes	27	18.2	no	NA
Tevere	Alnus glutinosa	LT	yes	13	18.6	no	NA
Tevere	Alnus glutinosa	LT	yes	12	18.9	no	NA
Tevere	Alnus glutinosa	LT	yes	10	19.7	no	NA
Tevere	Alnus glutinosa	LT	yes	9	19.9	no	NA
Tevere	Populus nigra	LT	yes	26	17	no	NA
Tevere	Populus nigra	LT	yes	8.5	17.5	no	NA
Tevere	Populus nigra	LT	yes	12	17.5	no	NA
Tevere	Populus nigra	LT	yes	44	16.2	no	NA
Tevere	Populus nigra	LT	yes	16	17	no	NA
Tevere	Populus nigra	LT	yes	7	19.8	no	NA
Tevere	Robinia pseudoacacia	LT	yes	8	16	no	NA
Tevere	Robinia pseudoacacia	LT	yes	9	16.2	no	NA
Tevere	Robinia pseudoacacia	LT	yes	18	15.9	no	NA
Tevere	Robinia pseudoacacia	LT	yes	10	20	no	NA
Tevere	Robinia pseudoacacia	LT	yes	12	19.3	no	NA
Tevere	Robinia pseudoacacia	LT	yes	17	19.3	no	NA
Tevere	Salix alba	LT	yes	16	9.5	no	NA
Tevere	Salix alba	LT	yes	19	8.3	no	NA
Tevere	Salix alba	LT	yes	11	10.7	no	NA
Tevere	Salix alba	LT	yes	15	10.7	no	NA
Tevere	Salix alba	STN	no	16	0.7	yes	2A
Tevere	Salix alba	STN	yes	4	2.2	yes	2B
Tevere	Salix alba	STN	yes	3	2.2	yes	2B
Tevere	Salix alba	STN	yes	15	2.6	yes	2A
Merse	Populus nigra	LT	yes	9	0.7	no	NA
Merse	Populus nigra	LT	yes	10	4.8	no	NA
Merse	Populus nigra	LT	yes	22	4.8	no	NA
Merse	Populus nigra	LT	yes	7	5.9	no	NA
Merse	Populus nigra	LT	yes	18	6.8	no	NA
Merse	Populus nigra	LT	yes	19	6.3	no	NA
Merse	Populus nigra	LT	yes	16	10.5	no	NA
Merse	Populus nigra	LT	yes	12	9.5	no	NA
Merse	Populus nigra	LT	yes	18	19.5	no	NA
Merse	Populus nigra	LT	yes	38	19.4	no	NA
Merse	Populus nigra	LT	yes	14	19.8	no	NA
Merse	Populus nigra	LT	yes	48	19.8	no	NA
Merse	Salix purpurea	LT	yes	10	1	no	NA
Merse	Salix purpurea	LT	yes	20	15.7	no	NA
Merse	Populus nigra	STN	no	12	5	yes	2A
Merse	Populus nigra	STN	no	4	6	yes	2A
Merse	Populus nigra	STN	no	13	6.3	yes	2A
Merse	Populus nigra	STN	no	5	6.5	yes	1
Merse	Populus nigra	STN	yes	8	6.7	yes	2B
Merse	Populus nigra	STN	no	5	6.7	yes	1
Merse	Populus nigra	STN	no	5	5.6	yes	1
Merse	Populus nigra	STN	no	4	5.6	yes	1
Merse	Populus nigra	STN	yes	5	5.6	yes	2B
Merse	Populus nigra	STN	yes	20	5.4	yes	2B
Merse	Populus nigra	STN	yes	7	5.7	yes	2B
Merse	Populus nigra	STN	yes	20	6.1	yes	2B
Merse	Populus nigra	STN	yes	7	5.7	yes	2B
Merse	Populus nigra	STN	yes	11	5.8	yes	2B
Merse	Populus nigra	STN	no	13	6.4	yes	1
Merse	Populus nigra	STN	no	14	9.4	yes	1
Merse	Salix purpurea	STN	yes	6	0.5	yes	2B
Merse	Salix purpurea	STN	yes	5	0.5	yes	2B
Merse	Salix purpurea	STN	yes	6	1.33	yes	2B
Merse	Salix purpurea	STN	yes	3	0	yes	2B
Merse	Salix purpurea	STN	yes	6	1	yes	2B
Merse	Salix purpurea	STN	yes	11	1	yes	2B
Merse	Salix purpurea	STN	yes	6	4.4	yes	2B
Merse	Salix purpurea	STN	yes	5	5	yes	2B
Merse	Salix purpurea	STN	yes	11	5	yes	2B
Merse	Salix purpurea	STN	no	14	5.3	yes	2A
Merse	Salix purpurea	STN	no	7	5.9	yes	1
Merse	Populus nigra	LT	yes	13	0.4	no	NA
Merse	Populus nigra	LT	yes	12	1.35	no	NA
Merse	Populus nigra	LT	yes	8	2.5	no	NA
Merse	Populus nigra	LT	yes	16	1.4	no	NA
Merse	Populus nigra	LT	yes	12	1.2	no	NA
Merse	Populus nigra	LT	yes	4	3.5	no	NA
Merse	Populus nigra	LT	yes	7	4.8	no	NA
Merse	Populus nigra	LT	yes	17	5.3	no	NA
Merse	Populus nigra	LT	yes	19	9.9	no	NA
Merse	Populus nigra	LT	yes	27	10.3	no	NA
Merse	Populus nigra	LT	yes	29	11.3	no	NA
Merse	Populus nigra	LT	yes	47	12.5	no	NA
Merse	Populus nigra	LT	yes	44	13.3	no	NA
Merse	Salix purpurea	LT	yes	9	0.5	no	NA
Merse	Salix purpurea	LT	yes	15	0	no	NA
Merse	Salix purpurea	LT	yes	6	0	no	NA
Merse	Salix purpurea	LT	yes	7	0	no	NA
Merse	Salix purpurea	LT	yes	4	5	yes	3
Merse	Populus nigra	SNAG	no	11	5.1	no	NA
Merse	Populus nigra	STN	no	5	1	yes	1
Merse	Salix purpurea	STN	no	5	2	yes	1
Merse	Salix purpurea	STN	no	3	3	yes	1
Merse	Salix purpurea	STN	yes	3	0.8	yes	2B
Merse	Salix purpurea	STN	no	4	1.7	yes	1
Merse	Salix purpurea	STN	no	6	6.1	yes	1
Merse	Salix purpurea	STN	no	4	6.7	yes	1
Merse	Alnus glutinosa	LT	yes	32	19	no	NA
Merse	Alnus glutinosa	LT	yes	22	19	no	NA
Merse	Alnus glutinosa	LT	yes	27	19	no	NA
Merse	Alnus glutinosa	LT	yes	27	19.8	no	NA
Merse	Alnus glutinosa	LT	yes	18	19.8	no	NA
Merse	Populus nigra	LT	yes	14	2	no	NA
Merse	Populus nigra	LT	yes	49	2.1	no	NA
Merse	Populus nigra	LT	yes	8	2.3	no	NA
Merse	Populus nigra	LT	yes	18	2.1	no	NA
Merse	Populus nigra	LT	yes	19	8.2	no	NA
Merse	Populus nigra	LT	yes	44	9.5	no	NA
Merse	Populus nigra	LT	yes	46	9.5	no	NA
Merse	Populus nigra	LT	yes	55	9.6	no	NA
Merse	Populus nigra	LT	yes	14	10	no	NA
Merse	Populus nigra	LT	yes	18	3	no	NA
Merse	Alnus glutinosa	SNAG	no	11	19.9	no	NA
Merse	Alnus glutinosa	SNAG	no	9	19.9	no	NA
Merse	Alnus glutinosa	SNAG	no	30	20	no	NA
Merse	Populus nigra	STN	no	12	16	no	NA
Merse	Populus nigra	DT	no	11	16.5	no	NA
Merse	Robinia pseudoacacia	DT	no	7	13.7	no	NA
Merse	Populus nigra	LT	yes	33	5.2	no	NA
Merse	Populus nigra	LT	yes	32	5.1	no	NA
Merse	Populus nigra	LT	yes	33	5	no	NA
Merse	Populus nigra	LT	yes	26	19.6	no	NA
Merse	Populus nigra	LT	yes	20	19.4	no	NA
Merse	Populus nigra	LT	yes	7	19.4	no	NA
Merse	Robinia pseudoacacia	LT	yes	9	11.5	no	NA
Merse	Robinia pseudoacacia	LT	yes	35	12	no	NA
Merse	Robinia pseudoacacia	LT	yes	11	10.5	no	NA
Merse	Robinia pseudoacacia	LT	yes	12	13.3	no	NA
Merse	Populus nigra	STN	no	4	0	yes	2A
Merse	Populus nigra	STN	no	7	2.8	yes	1
Merse	Populus nigra	STN	no	3	2.85	yes	1
Merse	Populus nigra	STN	yes	3	2.7	yes	2B
Merse	Populus nigra	STN	yes	6	2.4	yes	2B
Merse	Populus nigra	STN	yes	5	2.75	yes	2B
Merse	Populus nigra	STN	yes	7	2.6	yes	2B
Merse	Populus nigra	STN	no	17	3.3	yes	2A
Merse	Populus nigra	STN	yes	6	3.45	yes	2B
Merse	Populus nigra	STN	no	15	2.35	yes	1
Merse	Populus nigra	STN	no	10	2.3	yes	1
Merse	Populus nigra	STN	no	9	1.7	yes	1
Merse	Populus nigra	STN	no	27	3	yes	2A
Merse	Populus nigra	STN	no	22	3	yes	2A
Merse	Populus nigra	STN	no	8	3.3	yes	1
Merse	Populus nigra	STN	no	3	4.1	yes	1
Merse	Populus nigra	STN	yes	3	4.8	yes	2B
Merse	Populus nigra	STN	no	3	4.4	yes	1
Merse	Populus nigra	STN	yes	7	5.1	yes	2B
Merse	Populus nigra	STN	no	3	5.5	yes	1
Merse	Populus nigra	STN	no	15	4.8	yes	2A
Merse	Populus nigra	STN	no	5	7.2	yes	1
Merse	Populus nigra	STN	no	3	7.4	yes	1
Merse	Populus nigra	STN	no	4	8.05	yes	1
Merse	Populus nigra	STN	no	3	8.1	yes	1
Merse	Populus nigra	STN	no	4	8	yes	1
Merse	Populus nigra	STN	no	5	8.5	yes	1
Merse	Salix purpurea	STN	no	3	5.1	yes	1
Merse	Robinia pseudoacacia	DT	no	10	13.6	no	NA
Merse	Acer campestre	LT	yes	7	12.9	no	NA
Merse	Populus nigra	LT	yes	50	0.2	no	NA
Merse	Populus nigra	LT	yes	16	2.3	no	NA
Merse	Robinia pseudoacacia	LT	yes	14	13.6	no	NA
Merse	Robinia pseudoacacia	LT	no	17	13.6	no	NA
Merse	Robinia pseudoacacia	LT	yes	10	12.4	no	NA
Merse	Salix alba	LT	yes	16	0.65	no	NA
Merse	Salix alba	LT	yes	11	1	no	NA
Merse	Salix alba	LT	yes	11	2.65	yes	3
Merse	Salix purpurea	LT	yes	39	7.6	no	NA
Merse	Robinia pseudoacacia	STA	no	11	13.6	no	NA
Merse	Robinia pseudoacacia	STM	no	12	12.5	yes	2A
Merse	Robinia pseudoacacia	STN	no	12	10.7	no	NA
Merse	Salix alba	STN	no	20	0.7	yes	2A
Merse	Salix purpurea	STN	yes	7	3.7	yes	2B
Merse	Salix purpurea	STN	yes	3	4.1	yes	2B
Merse	Salix purpurea	STN	yes	7	3.7	yes	2B
Merse	Salix purpurea	STN	yes	4	3.5	yes	2B
Merse	Populus nigra	LT	yes	12	4.4	yes	3
Merse	Populus nigra	LT	yes	9	9.4	no	NA
Merse	Populus nigra	LT	yes	9	9.4	no	NA
Merse	Populus nigra	LT	yes	17	10	no	NA
Merse	Populus nigra	LT	yes	19	10	no	NA
Merse	Populus nigra	LT	yes	14	10.2	no	NA
Merse	Populus nigra	LT	yes	10	10.3	no	NA
Merse	Populus nigra	LT	yes	5	13.6	no	NA
Merse	Populus nigra	LT	yes	11	16.8	no	NA
Merse	Populus nigra	LT	yes	7	16.9	no	NA
Merse	Populus nigra	LT	yes	15	18	no	NA
Merse	Populus nigra	LT	yes	12	19	no	NA
Merse	Populus nigra	LT	yes	10	19.5	no	NA
Merse	Robinia pseudoacacia	LT	yes	15	6	no	NA
Merse	Salix purpurea	LT	yes	9	0	yes	4
Merse	Salix purpurea	LT	yes	7	7.5	no	NA
Merse	Salix purpurea	LT	yes	6	8	no	NA
Merse	Salix purpurea	LT	yes	16	20	no	NA
Merse	Salix purpurea	LT	yes	24	20	no	NA
Merse	Populus nigra	SNAG	no	9	0	yes	4
Merse	Populus nigra	SNAG	no	9	18.5	no	NA
Merse	Cornus sanguinea	STN	yes	4	6	yes	2B
Merse	Populus nigra	STN	no	10	0	yes	1
Merse	Populus nigra	STN	no	6	10.1	yes	2B
Merse	Salix purpurea	STN	no	5	0	yes	1
Merse	Salix purpurea	STN	yes	5	0	yes	2B
Merse	Salix purpurea	STN	yes	5	0.3	yes	2B
Merse	Salix purpurea	STN	no	5	0	yes	1
Merse	Salix purpurea	STN	yes	6	0.5	yes	2B
Merse	Salix purpurea	STN	yes	6	0.9	yes	2B
Merse	Salix purpurea	STN	yes	6	1.8	yes	2B
Merse	Salix purpurea	STN	yes	7	5.5	yes	2B
Merse	Cornus sanguinea	LT	yes	6	0	no	NA
Merse	Populus nigra	LT	yes	23	7.5	no	NA
Merse	Populus nigra	LT	yes	26	9.2	no	NA
Merse	Populus nigra	LT	yes	22	9.2	no	NA
Merse	Populus nigra	LT	yes	25	9.1	no	NA
Merse	Populus nigra	LT	yes	28	10.2	no	NA
Merse	Robinia pseudoacacia	LT	yes	6	11.5	no	NA
Merse	Robinia pseudoacacia	LT	yes	8	12	no	NA
Merse	Robinia pseudoacacia	LT	yes	20	19	no	NA
Merse	Sambucus nigra	LT	yes	8	3	no	NA
Merse	Sambucus nigra	LT	yes	8	3.5	no	NA
Merse	Sambucus nigra	LT	yes	6	3.5	no	NA
Merse	Sambucus nigra	LT	yes	7	18.8	no	NA
Merse	Sambucus nigra	LT	yes	8	19	no	NA
Merse	Sambucus nigra	LT	yes	8	19	no	NA
Merse	Populus nigra	LT	yes	14.5	2.8	no	NA
Merse	Populus nigra	LT	yes	17	5.8	no	NA
Merse	Populus nigra	LT	yes	40	5.6	no	NA
Merse	Populus nigra	LT	yes	34	5.7	no	NA
Merse	Populus nigra	LT	yes	38	5.6	no	NA
Merse	Populus nigra	LT	yes	28	14.8	no	NA
Merse	Populus nigra	LT	yes	29	15.3	no	NA
Merse	Populus nigra	LT	yes	21	15.85	no	NA
Merse	Populus nigra	LT	yes	35	15.8	no	NA
Merse	Populus nigra	LT	yes	35	15.8	no	NA
Merse	Populus nigra	LT	yes	10	15.8	no	NA
Merse	Salix purpurea	LT	yes	6	0	no	NA
Merse	Salix purpurea	LT	yes	7	1.9	no	NA
Merse	Sambucus nigra	LT	yes	6	13.3	no	NA
Merse	Sambucus nigra	LT	yes	8	13.4	no	NA
Merse	Populus nigra	SNAG	no	23	15.85	no	NA
Ombrone	Populus alba	LT	yes	35	19	no	NA
Ombrone	Populus nigra	LT	yes	22	13.3	no	NA
Ombrone	Salix alba	LT	yes	25	2	no	NA
Ombrone	Salix alba	LT	yes	12	3.8	no	NA
Ombrone	Salix alba	LT	yes	23	2.7	no	NA
Ombrone	Salix alba	LT	yes	28	8.2	no	NA
Ombrone	Salix alba	LT	yes	17	7.6	no	NA
Ombrone	Salix alba	LT	yes	30	7.7	no	NA
Ombrone	Salix alba	LT	yes	30	7.7	no	NA
Ombrone	Salix alba	LT	yes	30	7.7	no	NA
Ombrone	Salix alba	LT	yes	26	8.3	no	NA
Ombrone	Salix alba	LT	yes	26	8.3	no	NA
Ombrone	Salix alba	LT	yes	20	8.5	no	NA
Ombrone	Salix alba	LT	yes	11	8.6	no	NA
Ombrone	Salix alba	LT	yes	17	9.4	no	NA
Ombrone	Salix alba	LT	yes	14	10.2	no	NA
Ombrone	Salix alba	LT	yes	7	9.5	no	NA
Ombrone	Robinia pseudoacacia	DT	no	10	6.5	no	NA
Ombrone	Populus nigra	LT	yes	7	1	no	NA
Ombrone	Populus nigra	LT	yes	7	2.5	no	NA
Ombrone	Populus nigra	LT	yes	6	2.3	no	NA
Ombrone	Populus nigra	LT	yes	80	19.9	no	NA
Ombrone	Populus tremola	LT	yes	22	11.4	no	NA
Ombrone	Populus tremola	LT	yes	22	11.5	no	NA
Ombrone	Populus tremola	LT	yes	20	11.5	no	NA
Ombrone	Populus tremola	LT	yes	18	12.2	no	NA
Ombrone	Robinia pseudoacacia	LT	yes	12	4.7	no	NA
Ombrone	Robinia pseudoacacia	LT	yes	11	4.7	no	NA
Ombrone	Robinia pseudoacacia	LT	yes	12	6.2	no	NA
Ombrone	Robinia pseudoacacia	LT	yes	14	5.2	no	NA
Ombrone	Robinia pseudoacacia	LT	yes	7	9	no	NA
Ombrone	Robinia pseudoacacia	LT	yes	10	9.5	no	NA
Ombrone	Robinia pseudoacacia	LT	yes	14	12.8	no	NA
Ombrone	Robinia pseudoacacia	LT	yes	6	12.8	no	NA
Ombrone	Robinia pseudoacacia	LT	yes	9	13.2	no	NA
Ombrone	Robinia pseudoacacia	LT	yes	15	13.3	no	NA
Ombrone	Robinia pseudoacacia	LT	yes	8	14.7	no	NA
Ombrone	Robinia pseudoacacia	LT	yes	8	14.7	no	NA
Ombrone	Robinia pseudoacacia	LT	yes	7	15.2	no	NA
Ombrone	Robinia pseudoacacia	LT	yes	6	15.2	no	NA
Ombrone	Robinia pseudoacacia	LT	yes	5	13.2	no	NA
Ombrone	Robinia pseudoacacia	LT	yes	9	12.8	no	NA
Tevere	Alnus glutinosa	DT	no	5	6.9	no	NA
Tevere	Alnus glutinosa	DT	no	5	10.1	no	NA
Tevere	Alnus glutinosa	DT	no	8	10.2	no	NA
Tevere	Populus nigra	DT	no	5	1.7	no	NA
Tevere	Robinia pseudoacacia	DT	no	28	12	no	NA
Tevere	Alnus glutinosa	LT	yes	13	0	no	NA
Tevere	Alnus glutinosa	LT	yes	12	0	no	NA
Tevere	Alnus glutinosa	LT	yes	5	3.1	no	NA
Tevere	Alnus glutinosa	LT	yes	23	3.5	no	NA
Tevere	Alnus glutinosa	LT	yes	13	4.2	no	NA
Tevere	Alnus glutinosa	LT	yes	16	5.7	no	NA
Tevere	Alnus glutinosa	LT	yes	10	5.4	no	NA
Tevere	Alnus glutinosa	LT	yes	6.5	5.4	no	NA
Tevere	Alnus glutinosa	LT	yes	8	5.4	no	NA
Tevere	Alnus glutinosa	LT	yes	22.5	8.6	no	NA
Tevere	Alnus glutinosa	LT	yes	22	9.4	no	NA
Tevere	Alnus glutinosa	LT	yes	9	8.1	no	NA
Tevere	Alnus glutinosa	LT	yes	18	7.7	no	NA
Tevere	Alnus glutinosa	LT	yes	12.5	12	no	NA
Tevere	Alnus glutinosa	LT	yes	6	17.9	no	NA
Tevere	Alnus glutinosa	LT	yes	10.5	18	no	NA
Tevere	Alnus glutinosa	LT	yes	15	20	no	NA
Tevere	Alnus glutinosa	LT	yes	10	18.5	no	NA
Tevere	Alnus glutinosa	LT	yes	17	17	no	NA
Tevere	Alnus glutinosa	LT	yes	18	18	no	NA
Tevere	Populus nigra	LT	yes	32	1.7	no	NA
Tevere	Populus nigra	LT	yes	36	5.7	no	NA
Tevere	Populus nigra	LT	yes	37	5.7	no	NA
Tevere	Populus nigra	LT	yes	27	12.1	no	NA
Tevere	Populus nigra	LT	yes	26	13.7	no	NA
Tevere	Populus nigra	LT	yes	26	16.5	no	NA
Tevere	Salix eleagnos	LT	yes	16.5	0.9	no	NA
Tevere	Populus nigra	DT	no	9	18.4	no	NA
Tevere	Carpinus betulus	LT	yes	15	6.2	no	NA
Tevere	Fraxinus ornus	LT	yes	7	12.3	no	NA
Tevere	Populus nigra	LT	yes	32	2.6	no	NA
Tevere	Populus nigra	LT	yes	23	7.7	no	NA
Tevere	Populus nigra	LT	yes	26	9	no	NA
Tevere	Populus nigra	LT	yes	29	9.5	no	NA
Tevere	Populus nigra	LT	yes	33	10.8	no	NA
Tevere	Populus nigra	LT	yes	13	12	no	NA
Tevere	Populus nigra	LT	yes	27	12.9	no	NA
Tevere	Populus nigra	LT	yes	35	15.7	no	NA
Tevere	Populus nigra	LT	yes	23	19.3	no	NA
Tevere	Robinia pseudoacacia	LT	yes	18	8.5	no	NA
Tevere	Salix eleagnos	LT	yes	15	0.8	no	NA
Tevere	Salix eleagnos	LT	yes	10	0.6	no	NA
Tevere	Salix eleagnos	LT	yes	7	0.6	no	NA
Tevere	Salix eleagnos	LT	yes	9	0	no	NA
Tevere	Salix eleagnos	LT	yes	8.5	2.5	no	NA
Tevere	Salix eleagnos	LT	yes	7	2.5	no	NA
Tevere	Salix eleagnos	LT	yes	5	7.7	no	NA
Tevere	Populus nigra	STN	no	9	10	no	NA
Tevere	Populus nigra	STN	no	9	10	no	NA

## Sheet: legend
feauture	description
riverID	river name
treesp	tree species
type	[LT] Living tree; [DT] standing dead tree; [SNAG] standing dead tree without top; [STA] artificial stump; [STN] natural
alive	alive tree (yes) or dead tree (no)
treedia	diameter (cm) at 15 cm from the ground, both for trees and stumps
distan	distance from the river bank (m)
damage	presence of beaver damage (yes) or no (no)
clasdam	classification of damage: [1] stump without sprouts; [2A] stump with a fallen tree; [2B] stump with sprouts; [3] damage to the wood and phloem of a standing tree or shrub; [4] removal of some of the bark of a standing tree or shrub
